# Supplementary material for: Overexpression of OsGF14f Enhances Quantitative Leaf Blast and Bacterial Blight Resistance in Rice
Source: Int J Mol Sci. 2022 Jul 4;23(13):7440. doi: 10.3390/ijms23137440 (PMC9266906; doi:10.3390/ijms23137440)
Supplement: Supplementary file 1 [file ijms-23-07440-s001.zip]

Archive with 1 entries (1 files):
- ijms-1794296-supplementary.pdf
